# Supplementary material for: seq-seq-pan: building a computational pan-genome data structure on whole genome alignment
Source: BMC Genomics. 2018 Jan 15;19:47. doi: 10.1186/s12864-017-4401-3 (PMC5769345; doi:10.1186/s12864-017-4401-3)
Supplement: Supplementary file 2 — Supplementary Tables for “seq-seq-pan: Building a computational pan-genome data structure on whole genome alignment”. Additional file 2 provides detailed description of the used datasets, including accession numbers and sort order. (XLSX 83 kb) [file 12864_2017_4401_MOESM2_ESM.xlsx]

## Sheet: Simulated dataset
Genome	Similarity order	Dissimilarity order	Random sort orders
			1	2	3	4	5	6	7	8	9	10	11	12	13	14	15	16	17	18	19	20	21	22	23	24	25	26	27	28	29	30	31	32	33	34	35	36	37	38	39	40	41	42	43	44	45	46	47
F	1	1	6	3	9	9	1	1	6	5	8	3	3	11	2	9	13	10	4	10	10	2	7	13	1	13	13	13	12	1	2	5	9	5	2	11	13	6	10	5	10	8	10	2	7	11	5	1	10
G	2	3	12	13	3	5	6	5	12	2	2	12	4	10	1	4	4	4	7	9	12	8	9	1	7	10	1	8	9	2	4	10	4	11	5	4	5	7	9	6	8	13	1	11	13	12	10	13	4
H	3	5	7	7	5	7	13	9	4	3	12	4	9	3	6	6	10	1	11	8	4	10	13	3	5	6	7	5	10	3	7	8	2	10	10	12	7	4	6	1	1	6	3	8	4	13	3	12	5
A	4	7	10	4	12	1	7	2	7	7	13	1	1	12	5	10	9	11	1	13	9	6	8	4	13	11	2	7	4	6	8	9	11	1	4	9	6	10	5	8	9	3	2	10	1	2	7	5	1
J	5	9	3	5	10	10	4	8	1	12	11	10	11	6	12	5	7	6	12	6	11	9	2	5	9	3	6	12	6	8	5	7	8	12	6	10	8	5	13	2	2	12	11	5	6	5	6	9	12
original	6	11	13	11	13	8	2	11	11	13	5	2	8	7	13	7	12	2	5	7	8	4	1	7	12	7	11	4	2	9	1	3	5	13	9	5	12	8	11	11	5	10	9	6	11	10	11	4	9
B	7	13	9	8	1	11	3	12	5	8	1	5	7	2	11	12	1	8	2	3	5	7	11	12	11	9	12	11	13	11	11	6	12	8	7	1	9	12	8	4	13	1	7	9	12	9	9	3	3
I	8	12	5	6	7	4	5	4	2	9	3	6	2	5	4	3	11	12	10	4	7	13	3	9	8	8	4	3	11	7	6	13	13	3	11	13	10	2	1	10	11	5	12	13	5	1	4	8	13
C	9	10	8	2	11	2	11	7	10	1	7	11	5	1	3	11	2	5	9	2	6	12	4	8	2	4	10	1	3	13	12	11	3	4	3	6	3	13	7	12	7	7	5	3	3	3	8	11	8
D	10	8	2	9	4	3	8	13	8	10	10	8	6	8	7	8	5	13	6	5	3	1	10	11	6	1	8	9	5	5	13	1	1	7	1	3	4	11	3	9	6	4	6	4	10	6	1	2	7
E	11	6	4	1	6	6	12	6	9	6	4	9	13	9	9	1	3	7	3	12	13	3	5	6	10	5	3	2	1	4	3	4	6	9	12	2	1	1	4	7	3	2	8	12	8	8	13	10	2
K	12	4	11	10	2	13	9	10	13	4	6	7	12	4	10	13	6	3	8	11	1	5	12	2	3	12	5	10	8	12	10	12	10	6	13	7	11	9	2	13	4	11	4	1	2	4	12	7	11
L	13	2	1	12	8	12	10	3	3	11	9	13	10	13	8	2	8	9	13	1	2	11	6	10	4	2	9	6	7	10	9	2	7	2	8	8	2	3	12	3	12	9	13	7	9	7	2	6	6
[truncated: 53 more columns]

## Sheet: M. tuberculosis dataset
Accession number	Description	Assembly Accession	ASM Name	Set	Similarity order	Dissimilarity order	Random sort orders
							1	2	3	4	5	6	7	8	9	10	11	12	13	14	15	16	17	18	19	20	21	22	23	24	25	26	27	28	29	30	31	32	33	34	35	36	37	38	39	40	41	42	43
NZ_CP016888.1	Mycobacterium tuberculosis strain SCAID 252.0, complete genome	GCF_001708265.1	ASM170826v1	set of 43 genomes	1	1	40	30	2	12	24	10	29	30	24	18	3	27	27	6	28	15	16	33	18	17	41	25	15	30	43	37	33	26	9	20	4	33	33	8	35	20	36	34	2	40	25	35	13
NZ_CP010340.1	Mycobacterium tuberculosis strain 26105, complete genome	GCF_001545055.1	ASM154505v1	set of 43 genomes	2	3	33	4	24	42	15	36	14	42	32	40	43	37	4	11	31	25	3	42	28	1	13	35	19	4	9	22	41	3	4	2	6	37	31	32	10	26	8	21	22	13	29	42	30
NC_020089.1	Mycobacterium tuberculosis 7199-99 complete genome	GCF_000331445.1	ASM33144v1	set of 43 genomes	3	5	35	28	14	30	10	4	5	36	9	39	34	8	14	23	37	2	13	8	3	11	12	41	29	3	30	25	20	29	11	34	1	27	2	3	32	32	33	42	3	19	37	14	32
NC_022350.1	Mycobacterium tuberculosis str. Haarlem, complete genome	GCF_000153685.2	ASM15368v2	set of 43 genomes	4	7	34	38	8	10	22	9	4	34	33	21	19	33	2	3	1	11	20	17	39	2	9	43	10	39	42	36	26	40	19	30	28	16	8	2	29	17	39	30	9	30	8	4	40
NC_009565.1	Mycobacterium tuberculosis F11, complete genome	GCF_000016925.1	ASM1692v1	set of 43 genomes	5	9	30	7	29	17	34	5	8	14	29	43	18	28	39	37	20	6	21	25	29	13	5	12	18	5	10	10	32	30	10	7	22	30	16	17	21	1	43	14	1	26	1	26	28
NZ_CP010338.1	Mycobacterium tuberculosis strain 37004, complete genome	GCF_001544985.1	ASM154498v1	set of 43 genomes	6	11	4	41	5	18	20	27	3	11	1	15	11	26	40	22	34	21	27	37	5	14	10	34	17	43	4	43	4	10	21	15	3	28	25	9	1	15	22	10	35	24	28	36	26
NZ_HG813240.1	Mycobacterium tuberculosis 49-02 complete genome	GCF_000786505.1	MT49-02	set of 43 genomes	7	13	7	6	16	4	35	2	37	18	28	12	8	13	32	14	22	28	10	4	24	39	16	19	12	42	7	12	5	39	8	14	9	43	13	38	30	16	7	40	27	14	43	27	2
NC_021251.1	Mycobacterium tuberculosis CCDC5079, complete genome	GCF_000400615.1	ASM40061v1	set of 43 genomes	8	15	37	8	13	43	18	23	40	41	14	17	24	32	43	32	26	40	32	9	17	20	24	23	8	13	27	33	23	15	18	35	32	32	36	31	6	14	21	20	43	20	7	28	36
NZ_CP002882.1	Mycobacterium tuberculosis BT2, complete genome	GCF_000572155.1	ASM57215v1	set of 43 genomes	9	17	36	20	18	39	30	21	10	39	2	14	4	31	24	9	19	7	34	22	14	41	18	17	38	8	14	31	30	9	24	21	31	26	40	24	17	29	2	26	11	42	20	11	18
NZ_CP002885.1	Mycobacterium tuberculosis CCDC5180, complete genome	GCF_000572195.1	ASM57219v1	set of 43 genomes	10	19	5	13	30	6	7	38	24	31	42	8	33	2	26	2	18	38	14	31	33	22	36	29	11	33	20	17	12	7	27	1	34	6	43	7	20	27	9	25	20	16	22	40	41
NZ_CP010330.1	Mycobacterium tuberculosis strain F28, complete genome	GCF_001544705.1	ASM154470v1	set of 43 genomes	11	21	26	32	32	20	3	18	41	32	18	11	12	24	15	39	15	33	39	41	27	36	14	21	5	31	37	32	42	35	35	26	38	5	27	39	41	43	29	38	4	2	4	19	4
NZ_CP010339.1	Mycobacterium tuberculosis strain 22103, complete genome	GCF_001545015.1	ASM154501v1	set of 43 genomes	12	23	43	42	3	15	1	35	28	40	37	13	37	21	41	24	2	17	43	15	32	12	34	40	25	14	8	38	2	41	1	11	42	18	38	19	22	25	12	3	39	28	31	9	27
NC_018143.2	Mycobacterium tuberculosis H37Rv, complete genome	GCF_000277735.2	ASM27773v2	set of 43 genomes	13	25	38	1	20	40	4	30	36	37	30	30	27	14	6	5	9	12	31	35	15	28	17	39	7	22	40	2	37	28	13	28	13	36	19	13	26	7	37	18	5	31	15	24	1
NC_009525.1	Mycobacterium tuberculosis H37Ra, complete genome	GCF_000016145.1	ASM1614v1	set of 43 genomes	14	27	11	5	34	33	14	8	31	29	5	26	25	39	16	4	21	10	35	2	8	42	39	2	14	41	12	34	1	14	25	24	29	1	39	15	36	40	11	19	38	43	30	12	10
NC_000962.3	Mycobacterium tuberculosis H37Rv, complete genome	GCF_000195955.2	ASM19595v2	set of 43 genomes	15	29	3	2	43	37	31	39	22	3	20	41	14	36	1	31	13	18	40	13	13	34	20	18	27	25	41	7	43	36	39	43	19	14	35	5	42	31	18	36	12	32	41	39	7
NZ_CP009101.1	Mycobacterium tuberculosis strain ZMC13-88, complete genome	GCF_000738475.1	ASM73847v1	set of 43 genomes	16	31	14	26	15	38	39	41	11	8	43	4	13	3	10	20	40	39	29	7	7	8	22	32	42	36	31	16	6	12	5	4	41	39	11	25	15	22	32	7	19	3	12	18	12
NZ_CP009100.1	Mycobacterium tuberculosis strain ZMC13-264, complete genome	GCF_000738445.1	ASM73844v1	set of 43 genomes	17	33	28	43	4	3	27	3	30	27	27	34	40	22	28	15	43	27	23	29	36	27	28	22	31	27	11	24	19	37	33	27	24	13	23	16	34	24	20	1	25	25	6	33	21
NZ_CP007027.1	Mycobacterium tuberculosis H37RvSiena, complete genome	GCF_000827085.1	ASM82708v1	set of 43 genomes	18	35	17	37	41	24	43	17	34	15	36	29	39	16	42	35	32	16	25	18	9	24	21	4	6	20	34	26	17	43	16	17	21	21	29	22	43	18	23	11	24	23	11	31	24
NZ_CP002871.1	Mycobacterium tuberculosis HKBS1, complete genome	GCF_000572125.1	ASM57212v1	set of 43 genomes	19	37	39	10	35	36	37	34	19	1	8	22	38	41	9	28	30	31	12	32	19	23	38	27	2	16	29	9	36	27	30	37	25	2	42	14	24	19	3	15	30	38	39	30	23
NZ_CP007809.1	Mycobacterium tuberculosis strain KIT87190, complete genome	GCF_000706665.1	ASM70666v1	set of 43 genomes	20	39	31	23	33	41	21	19	35	2	7	2	41	18	8	38	29	32	8	5	16	4	42	14	26	38	6	18	40	34	3	8	43	24	34	6	4	6	35	8	37	9	5	5	17
NZ_CP013475.1	Mycobacterium tuberculosis strain 1458, complete genome	GCF_001855255.1	ASM185525v1	set of 43 genomes	21	41	22	18	40	23	23	24	33	38	6	10	10	15	36	19	16	37	36	20	4	10	27	16	35	26	13	1	3	22	15	23	23	7	22	41	31	21	17	6	34	27	18	16	5
NC_002755.2	Mycobacterium tuberculosis CDC1551, complete genome	GCF_000008585.1	ASM858v1	set of 43 genomes	22	43	12	33	42	9	29	43	42	13	35	9	31	11	37	16	23	23	42	6	35	30	1	3	9	7	25	13	8	1	12	29	36	40	20	11	28	42	28	24	17	5	32	2	29
NC_021740.1	Mycobacterium tuberculosis EAI5, complete genome	GCF_000422125.1	ASM42212v1	set of 43 genomes	23	42	18	16	19	29	28	6	39	21	4	32	42	6	34	33	25	26	1	3	38	6	43	7	32	19	3	5	16	25	34	39	10	29	32	34	3	34	10	12	13	8	2	34	20
NZ_CP012506.2	Mycobacterium tuberculosis strain SCAID 187.0, complete genome	GCF_001275565.2	ASM127556v2	set of 43 genomes	24	40	42	15	25	5	42	40	1	17	26	28	35	25	5	18	12	13	28	16	1	32	2	36	21	2	17	11	22	23	32	32	33	10	17	40	7	41	15	39	10	41	42	17	19
NZ_CP012090.1	Mycobacterium tuberculosis W-148, complete genome	GCF_000193185.2	ASM19318v2	set of 43 genomes	25	38	20	14	10	2	32	31	13	5	16	33	36	38	25	12	5	36	37	12	30	9	35	15	24	34	18	20	15	38	2	9	39	22	14	23	40	8	34	33	36	33	36	7	3
NC_017522.1	Mycobacterium tuberculosis CCDC5180, complete genome	GCF_000270365.1	ASM27036v1	set of 43 genomes	26	36	29	17	7	14	6	16	21	10	12	35	22	9	30	10	11	5	11	21	41	15	6	5	28	9	39	39	14	42	40	3	30	3	21	20	11	4	25	32	8	10	13	21	38
NZ_CP009427.1	Mycobacterium tuberculosis strain 96121, complete genome	GCF_000756545.1	ASM75654v1	set of 43 genomes	27	34	41	40	26	31	13	37	12	4	17	24	1	20	23	7	24	42	41	19	34	26	3	38	34	11	21	21	35	31	17	12	11	11	6	1	33	10	26	9	16	21	27	38	14
NZ_AP014573.1	Mycobacterium tuberculosis str. Kurono DNA, complete genome	GCF_000828995.1	ASM82899v1	set of 43 genomes	28	32	8	31	1	7	19	42	43	43	22	7	32	40	19	13	27	4	17	38	20	35	31	8	20	29	33	27	38	5	36	41	2	4	7	29	13	5	42	31	14	15	38	8	34
NC_017524.1	Mycobacterium tuberculosis CTRI-2, complete genome	GCF_000224435.1	ASM22443v1	set of 43 genomes	29	30	2	3	12	25	25	12	27	12	11	42	16	29	18	42	7	1	30	30	23	3	19	30	43	32	2	15	10	16	22	18	26	31	5	28	19	13	1	29	28	22	14	32	15
NC_021194.1	Mycobacterium tuberculosis EAI5/NITR206, complete genome	GCF_000389945.1	ASM38994v1	set of 43 genomes	30	28	1	12	31	27	17	25	16	20	40	6	28	42	3	17	36	24	22	10	22	37	11	10	41	28	38	35	28	20	23	22	20	19	37	4	37	30	27	28	23	17	34	6	31
NC_021054.1	Mycobacterium tuberculosis str. Beijing/NITR203, complete genome	GCF_000364825.1	ASM36482v1	set of 43 genomes	31	26	19	21	17	16	33	26	25	16	31	20	26	34	33	40	35	20	24	39	12	40	23	11	13	37	19	41	24	8	26	10	35	15	26	21	38	37	31	22	18	7	40	10	35
NZ_CP016794.1	Mycobacterium tuberculosis strain SCAID 320.0, complete genome	GCF_001702435.1	ASM170243v1	set of 43 genomes	32	24	15	11	9	13	2	1	38	22	41	5	7	35	17	34	6	43	33	36	40	33	26	6	22	1	23	3	13	4	43	36	8	41	18	10	9	11	13	23	32	4	23	37	8
NC_012943.1	Mycobacterium tuberculosis KZN 1435, complete genome	GCF_000023625.1	ASM2362v1	set of 43 genomes	33	22	27	25	28	35	26	22	20	28	3	38	29	43	20	43	39	3	9	1	6	18	4	37	33	10	26	29	18	2	7	25	15	8	9	12	25	33	4	27	6	18	16	13	9
NC_016768.1	Mycobacterium tuberculosis KZN 4207, complete genome	GCF_000154585.2	ASM15458v2	set of 43 genomes	34	20	23	29	38	26	38	14	2	26	25	16	30	4	35	30	41	35	26	43	10	29	29	24	30	17	22	19	39	21	14	42	17	25	10	18	18	2	19	41	40	37	10	25	43
NC_018078.1	Mycobacterium tuberculosis KZN 605, complete genome	GCF_000154605.2	ASM15460v2	set of 43 genomes	35	18	10	27	6	19	8	11	6	7	21	3	23	10	12	25	3	22	7	14	11	25	40	9	36	21	16	14	11	13	20	33	14	17	41	35	16	9	6	2	41	35	24	43	6
NZ_CP002883.1	Mycobacterium tuberculosis BT1, complete genome	GCF_000572175.1	ASM57217v1	set of 43 genomes	36	16	25	35	11	11	5	7	15	9	23	19	21	12	29	8	8	29	15	26	2	19	30	33	16	15	15	8	29	17	37	6	37	23	12	36	5	38	24	35	31	34	35	29	22
NZ_CP007803.1	Mycobacterium tuberculosis K, complete genome	GCF_000698475.1	ASM69847v1	set of 43 genomes	37	14	16	39	37	8	36	20	26	6	13	31	5	7	22	36	10	34	2	24	43	31	33	26	23	12	1	23	9	11	28	16	12	34	30	26	12	23	41	16	7	36	9	41	25
NZ_CP009426.1	Mycobacterium tuberculosis strain 96075, complete genome	GCF_000756525.1	ASM75652v1	set of 43 genomes	38	12	21	36	36	21	11	28	9	19	15	36	20	30	31	27	38	30	18	11	25	43	25	20	37	18	36	28	34	32	6	19	40	42	3	37	8	36	40	5	21	12	26	23	33
NZ_CP010337.1	Mycobacterium tuberculosis strain 22115, complete genome	GCF_001544955.1	ASM154495v1	set of 43 genomes	39	10	9	22	23	28	9	32	17	35	39	37	17	17	21	1	4	41	6	27	37	7	7	1	1	23	32	40	31	18	42	13	27	35	4	43	23	3	5	43	29	6	3	3	42
NC_020559.1	Mycobacterium tuberculosis str. Erdman = ATCC 35801 DNA, complete genome	GCF_000350205.1	ASM35020v1	set of 43 genomes	40	8	32	24	22	32	41	29	32	25	34	1	6	1	7	41	42	8	38	28	31	16	37	13	4	40	5	30	25	33	41	38	18	9	15	42	14	28	16	13	33	11	21	1	16
NZ_CP009480.1	Mycobacterium tuberculosis H37Rv, complete genome	GCF_000831245.1	ASM83124v1	set of 43 genomes	41	6	13	19	27	1	40	13	23	33	19	27	9	23	11	29	17	14	4	23	21	21	8	28	3	6	24	6	7	6	38	40	5	20	28	30	39	12	30	17	15	39	17	20	39
NZ_CP011510.1	Mycobacterium tuberculosis strain Beijing, complete genome	GCF_001750865.1	ASM175086v1	set of 43 genomes	42	4	24	9	21	22	12	15	18	24	38	23	2	19	38	26	33	9	5	40	42	5	15	31	39	24	28	42	21	19	29	31	16	38	24	33	27	39	38	37	42	29	19	15	37
NZ_CP017920.1	Mycobacterium tuberculosis strain TB282, complete genome	GCF_001870145.1	ASM187014v1	set of 43 genomes	43	2	6	34	39	34	16	33	7	23	10	25	15	5	13	21	14	19	19	34	26	38	32	42	40	35	35	4	27	24	31	5	7	12	1	27	2	35	14	4	26	1	33	22	11
NZ_CP018778.1	Mycobacterium tuberculosis strain DK9897, complete genome	GCF_001922485.1	ASM192248v1	additional genome	-	-
[truncated: 57 more columns]

## Sheet: S. aureus dataset
Accession number	Description	Assembly Accession	ASM Name	Similarity order	Dissimilarity order	Random sort orders
						1	2	3	4	5	6	7	8	9	10
NZ_CP007539.1	Staphylococcus aureus strain NRS 100, complete genome	GCF_000626615.1	ASM62661v1	1	1	10	76	67	7	55	115	144	42	35	123
NZ_CP012979.1	Staphylococcus aureus strain ST20130940, complete genome	GCF_001611325.1	ASM161132v1	2	3	90	101	64	31	123	61	101	50	141	91
NC_002951.2	Staphylococcus aureus subsp. aureus COL, complete genome	GCF_000012045.1	ASM1204v1	3	5	97	134	48	40	21	26	139	87	78	54
NZ_CP007672.1	Staphylococcus aureus strain CA12, complete genome	GCF_001045795.2	ASM104579v2	4	7	128	27	78	1	70	139	99	104	32	104
NZ_CP015646.1	Staphylococcus aureus strain 08-02300, complete genome	GCF_001656075.1	ASM165607v1	5	9	57	17	47	140	98	99	142	71	101	102
NZ_CP012978.1	Staphylococcus aureus strain ST20130941, complete genome	GCF_001611345.1	ASM161134v1	6	11	31	141	136	51	119	87	79	15	16	79
NZ_LN831036.1	Staphylococcus aureus genome assembly NCTC13435, chromosome : 1	GCF_001457495.1	NCTC13435	7	13	49	121	84	124	102	122	1	70	102	28
NC_003923.1	Staphylococcus aureus subsp. aureus MW2 DNA, complete genome	GCF_000011265.1	ASM1126v1	8	15	46	111	38	39	42	55	41	52	94	96
NZ_CP013231.1	Staphylococcus aureus strain UTSW MRSA 55, complete sequence	GCF_001580515.1	ASM158051v1	9	17	101	109	112	82	134	104	31	23	44	101
NC_002953.3	Staphylococcus aureus strain MSSA476, complete genome	GCF_000011525.1	ASM1152v1	10	19	82	136	103	92	49	64	21	115	20	51
NZ_CP012972.1	Staphylococcus aureus strain ST20130938, complete genome	GCF_001611405.1	ASM161140v1	11	21	45	130	42	121	27	39	19	64	96	74
NZ_CP012970.1	Staphylococcus aureus strain ST20130939, complete genome	GCF_001611425.1	ASM161142v1	12	23	42	48	102	52	25	76	63	136	137	116
NZ_CP020020.1	Staphylococcus aureus subsp. aureus strain ATCC 6538, complete genome	GCF_002025145.1	ASM202514v1	13	25	109	106	72	73	107	78	69	16	79	142
NZ_AP014942.1	Staphylococcus aureus DNA, complete genome, strain: FDA209P	GCF_001548295.1	ASM154829v1	14	27	18	103	54	28	120	75	56	142	139	13
NZ_CP013132.1	Staphylococcus aureus strain FORC_026, complete genome	GCF_001879545.1	ASM187954v1	15	29	1	72	135	59	108	98	55	110	89	113
NZ_CP007670.1	Staphylococcus aureus strain M121, complete genome	GCF_001021875.1	ASM102187v1	16	31	141	57	77	80	127	41	133	12	63	106
NZ_CP007676.1	Staphylococcus aureus strain HUV05, complete genome	GCF_001045995.2	ASM104599v2	17	33	130	104	5	65	81	35	123	131	143	86
NZ_CP013621.1	Staphylococcus aureus strain RIVM3897, complete genome	GCF_001465755.1	ASM146575v1	18	35	39	21	115	143	128	88	108	5	82	30
NZ_CP011526.1	Staphylococcus aureus subsp. aureus DSM 20231, complete genome	GCF_001027105.1	ASM102710v1	19	37	81	45	40	44	65	77	50	144	62	66
NZ_CP007674.1	Staphylococcus aureus strain CA15, complete genome	GCF_001021895.1	ASM102189v1	20	39	116	56	96	90	43	111	3	112	133	81
NZ_CP007657.1	Staphylococcus aureus strain V2200, complete genome	GCF_001046095.2	ASM104609v2	21	41	71	124	142	96	37	69	2	35	72	60
NZ_CP012974.1	Staphylococcus aureus strain ST20130943, complete genome	GCF_001611385.1	ASM161138v1	22	43	27	108	31	74	30	56	6	11	67	58
NZ_CP012976.1	Staphylococcus aureus strain ST20130942, complete genome	GCF_001611365.1	ASM161136v1	23	45	62	4	60	130	9	85	35	22	113	18
NZ_LT671859.1	Staphylococcus aureus subsp. aureus isolate Clinical isolate genome assembly, chromosome: I	GCF_900129335.1	PP_HGAG_QV30_2SC_T4	24	47	99	39	49	50	93	109	16	109	121	17
NZ_CP010998.1	Staphylococcus aureus strain FORC_012, complete genome	GCF_001580495.1	ASM158049v1	25	49	55	85	7	37	41	30	136	102	38	137
NC_017763.1	Staphylococcus aureus subsp. aureus HO 5096 0412 complete genome	GCF_000284535.1	ASM28453v1	26	51	142	140	3	94	13	102	4	88	100	73
NZ_CP007176.1	Staphylococcus aureus USA300-ISMMS1, complete genome	GCF_000568455.1	ASM56845v1	27	53	15	25	25	107	79	136	91	57	30	120
NZ_CP007499.1	Staphylococcus aureus strain 2395 USA500, complete genome	GCF_000746505.1	ASM74650v1	28	55	67	47	82	3	23	49	98	128	69	108
NC_010079.1	Staphylococcus aureus subsp. aureus USA300_TCH1516, complete genome	GCF_000017085.1	ASM1708v1	29	57	11	6	111	99	135	7	134	106	6	103
NZ_CP007690.1	Staphylococcus aureus strain UA-S391_USA300, complete genome	GCF_000695875.1	ASM69587v1	30	59	26	114	34	72	111	116	34	138	129	52
NC_007793.1	Staphylococcus aureus subsp. aureus USA300_FPR3757, complete genome	GCF_000013465.1	ASM1346v1	31	61	78	38	116	19	60	20	80	3	132	138
NZ_CP014407.1	Staphylococcus aureus strain USA300-SUR12, complete genome	GCF_002000625.1	ASM200062v1	32	63	60	31	110	125	118	47	8	43	98	88
NZ_CP014432.1	Staphylococcus aureus strain USA300-SUR20, complete genome	GCF_002000785.1	ASM200078v1	33	65	94	137	29	17	140	53	44	126	136	37
NZ_CP014438.1	Staphylococcus aureus strain USA300-SUR22, complete genome	GCF_002000825.1	ASM200082v1	34	67	75	26	113	16	2	81	95	122	95	117
NZ_CP014441.1	Staphylococcus aureus strain USA300-SUR23, complete genome	GCF_002000845.1	ASM200084v1	35	69	16	79	80	60	129	57	30	130	112	80
NZ_CP010298.1	Staphylococcus aureus strain 26b_MRSA, complete genome	GCF_000815165.1	ASM81516v1	36	71	8	7	69	71	97	128	52	40	127	56
NZ_CP014415.1	Staphylococcus aureus strain USA300-SUR15, complete genome	GCF_002000685.1	ASM200068v1	37	73	134	18	66	75	26	129	39	56	114	134
NZ_CP014444.1	Staphylococcus aureus strain USA300-SUR24, complete genome	GCF_002000865.1	ASM200086v1	38	75	61	122	12	78	85	130	119	117	135	43
NZ_LT615218.1	Staphylococcus aureus strain AUS0325 genome assembly, chromosome: 1	GCF_900096745.1	AUS0325	39	77	79	55	105	93	104	67	75	129	144	133
NZ_CP010295.1	Staphylococcus aureus strain 29b_MRSA, complete genome	GCF_000815045.1	ASM81504v1	40	79	13	80	22	102	72	86	105	47	59	99
NZ_CP010296.1	Staphylococcus aureus strain 31b_MRSA, complete genome	GCF_000815085.1	ASM81508v1	41	81	38	128	140	64	29	65	129	20	21	45
NZ_CP010297.1	Staphylococcus aureus strain 33b, complete genome	GCF_000815125.1	ASM81512v1	42	83	6	115	121	110	82	3	13	38	142	125
NZ_CP010299.1	Staphylococcus aureus strain 25b_MRSA, complete genome	GCF_000815205.1	ASM81520v1	43	85	123	13	57	112	7	133	23	141	138	119
NZ_CP010300.1	Staphylococcus aureus strain 27b_MRSA, complete genome	GCF_000815245.1	ASM81524v1	44	87	37	53	100	38	56	27	24	89	26	110
NZ_CP010402.1	Staphylococcus aureus subsp. aureus strain GR2, complete genome	GCF_001296985.1	ASM129698v1	45	89	85	1	109	35	91	17	38	30	134	124
NZ_CP014420.1	Staphylococcus aureus strain USA300-SUR16, complete genome	GCF_002000705.1	ASM200070v1	46	91	131	135	134	27	109	118	89	116	73	21
NZ_CP014423.1	Staphylococcus aureus strain USA300-SUR17, complete genome	GCF_002000725.1	ASM200072v1	47	93	138	78	131	26	143	144	54	135	57	107
NZ_CP014426.1	Staphylococcus aureus strain USA300-SUR18	GCF_002000745.1	ASM200074v1	48	95	110	33	128	13	19	97	102	124	140	49
NZ_CP014429.1	Staphylococcus aureus strain USA300-SUR19, complete genome	GCF_002000765.1	ASM200076v1	49	97	80	36	68	41	88	63	93	69	4	139
NC_017333.1	Staphylococcus aureus subsp. aureus ST398 complete genome	GCF_000009585.1	ASM958v1	50	99	43	95	74	54	47	33	132	96	103	50
NC_013450.1	Staphylococcus aureus subsp. aureus ED98, complete genome	GCF_000024585.1	ASM2458v1	51	101	33	52	99	5	34	74	22	6	48	64
NZ_CP014412.1	Staphylococcus aureus strain USA300-SUR14, complete genome	GCF_002000665.1	ASM200066v1	52	103	14	96	125	129	3	14	10	140	71	6
NC_016912.1	Staphylococcus aureus subsp. aureus VC40, complete genome	GCF_000245495.1	ASM24549v1	53	105	4	118	63	70	80	100	88	133	93	126
NC_017349.1	Staphylococcus aureus subsp. aureus LGA251 complete genome sequence	GCF_000237265.1	ASM23726v1	54	107	44	42	45	115	83	51	51	1	116	143
NZ_CP014392.1	Staphylococcus aureus strain USA300-SUR9, complete genome	GCF_002000565.1	ASM200056v1	55	109	112	16	43	36	69	8	58	36	86	20
NZ_CP014397.1	Staphylococcus aureus strain USA300-SUR10, complete genome	GCF_002000585.1	ASM200058v1	56	111	24	98	123	142	15	43	68	120	115	59
NZ_CP014402.1	Staphylococcus aureus strain USA300-SUR11, complete genome	GCF_002000605.1	ASM200060v1	57	113	32	59	65	86	20	110	14	54	66	63
NZ_CP014409.1	Staphylococcus aureus strain USA300-SUR13, complete genome	GCF_002000645.1	ASM200064v1	58	115	140	116	33	85	45	5	29	77	31	92
NZ_CP014435.1	Staphylococcus aureus strain USA300-SUR21, complete genome	GCF_002000805.1	ASM200080v1	59	117	20	93	83	61	40	15	97	91	28	31
NC_009641.1	Staphylococcus aureus subsp. aureus str. Newman DNA, complete genome	GCF_000010465.1	ASM1046v1	60	119	76	8	4	128	122	60	60	25	110	121
NZ_LT598688.1	Staphylococcus aureus isolate Sa_Newman_UoM genome assembly, chromosome: 1	GCF_900092595.1	Sa_Newman_UoM	61	121	135	49	15	48	142	59	49	28	104	62
NZ_CP007659.1	Staphylococcus aureus subsp. aureus strain H-EMRSA-15, complete genome	GCF_000695215.1	ASM69521v1	62	123	68	107	39	32	110	142	76	99	128	132
NZ_CP013619.1	Staphylococcus aureus strain RIVM1607, complete genome	GCF_001465675.1	ASM146567v1	63	125	22	60	88	49	68	132	111	45	53	70
NZ_CP012756.1	Staphylococcus aureus subsp. aureus strain JS395, complete genome	GCF_001307235.1	ASM130723v1	64	127	19	67	21	123	95	37	37	86	46	10
NZ_CP009361.1	Staphylococcus aureus subsp. aureus strain ATCC 25923, complete genome	GCF_000756205.1	ASM75620v1	65	129	92	24	18	57	35	143	70	63	8	5
NZ_CP013616.1	Staphylococcus aureus strain RIVM1295, complete genome	GCF_001465635.1	ASM146563v1	66	131	21	142	87	63	90	68	121	37	39	144
NC_018608.1	Staphylococcus aureus 08BA02176, complete genome	GCF_000296595.1	ASM29659v1	67	133	118	46	35	24	10	94	43	53	74	3
NC_007795.1	Staphylococcus aureus subsp. aureus NCTC 8325 chromosome, complete genome	GCF_000013425.1	ASM1342v1	68	135	104	22	124	134	16	22	90	55	70	76
NZ_CP020019.1	Staphylococcus aureus strain 08S00974, complete genome	GCF_002025125.1	ASM202512v1	69	137	48	37	28	126	53	31	66	100	14	136
NZ_CP010890.1	Staphylococcus aureus strain SA564, complete genome	GCF_001281145.1	ASM128114v1	70	139	137	28	97	106	46	40	62	62	40	36
NZ_CP013218.1	Staphylococcus aureus subsp. aureus strain LA-MRSA ST398 isolate E154, complete genome	GCF_001887075.1	ASM188707v1	71	141	143	11	92	98	71	140	124	80	97	7
NC_017351.1	Staphylococcus aureus subsp. aureus 11819-97, complete genome	GCF_000239235.1	ASM23923v1	72	143	86	126	141	20	86	70	94	48	61	114
NC_021554.1	Staphylococcus aureus CA-347, complete genome	GCF_000412775.1	ASM41277v1	73	144	77	133	117	79	112	112	36	10	11	135
NC_009487.1	Staphylococcus aureus subsp. aureus JH9, complete genome	GCF_000016805.1	ASM1680v1	74	142	83	73	14	118	84	21	122	118	118	75
NC_009632.1	Staphylococcus aureus subsp. aureus JH1, complete genome	GCF_000017125.1	ASM1712v1	75	140	9	23	19	30	57	45	32	137	117	129
NZ_CP014064.1	Staphylococcus aureus strain FDAARGOS_159, complete genome	GCF_001558795.1	ASM155879v1	76	138	66	99	119	81	124	96	127	44	25	118
NZ_CP018768.1	Staphylococcus aureus subsp. aureus strain UCI 28, complete genome	GCF_001975045.1	ASM197504v1	77	136	117	129	73	46	96	105	103	7	77	89
NZ_CP019117.1	Staphylococcus aureus strain SJTUF_J27, complete genome	GCF_001956755.1	ASM195675v1	78	134	34	100	71	58	139	28	72	81	85	47
NZ_AP014652.1	Staphylococcus aureus subsp. aureus DNA, complete genome, strain: TMUS2126	GCF_001549655.1	ASM154965v1	79	132	23	19	37	55	99	117	27	27	24	97
NZ_AP014653.1	Staphylococcus aureus subsp. aureus DNA, complete genome, strain: TMUS2134	GCF_001549675.1	ASM154967v1	80	130	51	82	137	138	31	46	137	85	99	87
NZ_CP009423.1	Staphylococcus aureus subsp. aureus strain USA300_SUR1, complete genome	GCF_001956815.1	ASM195681v1	81	128	89	81	44	137	137	66	120	73	84	85
NZ_CP012593.1	Staphylococcus aureus strain HOU1444-VR, complete genome	GCF_001278745.1	ASM127874v1	82	126	50	32	51	100	116	95	115	33	27	78
NZ_CP013182.1	Staphylococcus aureus strain SA40TW, complete genome	GCF_001880265.1	ASM188026v1	83	124	74	113	89	9	117	90	78	19	41	53
NZ_CP018205.1	Staphylococcus aureus subsp. aureus strain HG001, complete genome	GCF_001900185.1	ASM190018v1	84	122	113	110	85	6	138	93	15	119	5	55
NZ_CP018766.1	Staphylococcus aureus strain UCI62, complete genome	GCF_001975005.1	ASM197500v1	85	120	56	132	46	22	5	23	5	143	49	40
NZ_CP014791.1	Staphylococcus aureus strain MCRF184, complete genome	GCF_001594205.1	ASM159420v1	86	118	64	51	76	77	144	119	46	75	131	38
NC_017340.1	Staphylococcus aureus 04-02981, complete genome	GCF_000025145.1	ASM2514v1	87	116	3	3	126	116	4	134	138	32	68	61
NZ_CP010526.1	Staphylococcus aureus subsp. aureus ST772-MRSA-V strain DAR4145, complete genome	GCF_000828035.1	ASM82803v1	88	114	125	139	27	11	48	19	71	79	50	1
NZ_CP012015.1	Staphylococcus aureus subsp. aureus strain Gv51, complete genome	GCF_001515665.1	ASM151566v1	89	112	106	9	23	14	12	2	67	58	13	33
NC_022226.1	Staphylococcus aureus subsp. aureus CN1, complete genome	GCF_000463055.1	ASM46305v1	90	110	95	127	2	105	141	25	47	66	60	26
NC_017341.1	Staphylococcus aureus subsp. aureus str. JKD6008, complete genome	GCF_000145595.1	ASM14559v1	91	108	105	14	55	89	131	127	110	113	81	90
NC_017343.1	Staphylococcus aureus subsp. aureus ECT-R 2 complete genome	GCF_000253135.1	ASM25313v1	92	106	102	90	30	62	89	38	33	78	119	94
NZ_CP011528.1	Staphylococcus aureus strain RKI4, complete genome	GCF_001027045.1	ASM102704v1	93	104	25	40	52	104	114	124	92	18	52	4
NZ_CP012013.1	Staphylococcus aureus subsp. aureus strain Be62, complete genome	GCF_001515685.1	ASM151568v1	94	102	5	75	138	34	74	36	25	107	120	84
NZ_CP012018.1	Staphylococcus aureus subsp. aureus strain Gv88, complete genome	GCF_001515705.1	ASM151570v1	95	100	47	50	95	132	101	12	18	41	90	100
NZ_CP012011.1	Staphylococcus aureus subsp. aureus strain HC1340, complete genome	GCF_001515745.1	ASM151574v1	96	98	121	94	79	127	24	29	7	8	109	57
NC_016928.1	Staphylococcus aureus subsp. aureus M013, complete genome	GCF_000237125.1	ASM23712v1	97	96	139	83	143	122	106	24	11	90	34	105
NC_022442.1	Staphylococcus aureus subsp. aureus SA957, complete genome	GCF_000470845.1	ASM47084v1	98	94	88	5	56	88	126	34	59	98	54	35
NC_022443.1	Staphylococcus aureus subsp. aureus SA40, complete genome	GCF_000470865.1	ASM47086v1	99	92	103	63	104	120	61	141	45	46	55	68
NC_017338.1	Staphylococcus aureus subsp. aureus JKD6159, complete genome	GCF_000144955.1	ASM14495v1	100	90	126	143	9	76	8	18	109	51	64	44
NZ_CP012409.1	Staphylococcus aureus subsp. aureus Tager 104, complete genome	GCF_000452385.2	ASM45238v2	101	88	28	97	94	135	18	10	140	103	51	93
NZ_CP012120.1	Staphylococcus aureus subsp. aureus strain USA300_2014.C02, complete genome	GCF_001183725.1	ASM118372v1	102	86	115	125	93	8	125	9	53	134	15	23
NZ_AP017320.1	Staphylococcus aureus DNA, complete genome, strain: MI	GCF_001548415.1	ASM154841v1	103	84	36	102	90	66	28	11	26	24	23	98
NZ_CP015645.1	Staphylococcus aureus strain 08-02119, complete genome	GCF_001656045.1	ASM165604v1	104	82	73	91	144	21	62	32	28	59	88	2
NZ_LT009690.1	Staphylococcus aureus strain NZAK3 genome assembly, chromosome: 1	GCF_900017775.1	NZAK3	105	80	124	70	114	139	14	137	61	74	10	115
NC_002952.2	Staphylococcus aureus subsp. aureus strain MRSA252, complete genome	GCF_000011505.1	ASM1150v1	106	78	70	105	13	45	92	6	82	83	42	111
NZ_CP009554.1	Staphylococcus aureus subsp. aureus strain FORC_001, complete genome	GCF_000772025.1	ASM77202v1	107	76	41	61	53	68	17	138	104	65	65	34
NZ_CP019563.1	Staphylococcus aureus strain SR434, complete genome	GCF_001986135.1	ASM198613v1	108	74	93	86	129	114	87	125	125	82	22	22
NZ_CP007454.1	Staphylococcus aureus strain 502A, complete genome	GCF_000597965.1	ASM59796v1	109	72	122	68	107	47	67	13	126	72	105	130
NZ_CP006630.1	Staphylococcus aureus subsp. aureus SA268, complete genome	GCF_000737615.1	ASM73761v1	110	70	30	62	8	2	58	80	130	125	37	131
NZ_CP012119.1	Staphylococcus aureus subsp. aureus strain USA300_2014.C01, complete genome	GCF_001183705.1	ASM118370v1	111	68	54	10	58	136	38	42	42	60	19	83
NZ_CP012012.1	Staphylococcus aureus subsp. aureus strain HC1335, complete genome	GCF_001515765.1	ASM151576v1	112	66	107	77	24	25	78	91	84	76	56	11
NC_017342.1	Staphylococcus aureus subsp. aureus TCH60, complete genome	GCF_000159535.2	ASM15953v2	113	64	63	54	101	23	63	79	112	34	43	48
NC_017337.1	Staphylococcus aureus subsp. aureus ED133, complete genome	GCF_000210315.1	ASM21031v1	114	62	12	92	41	56	50	50	141	95	76	39
NC_020533.1	Staphylococcus aureus subsp. aureus ST228 complete genome, isolate 16035	GCF_000382965.1	ASM38296v1	115	60	52	71	6	97	136	58	20	123	111	65
NC_020566.1	Staphylococcus aureus subsp. aureus ST228 complete genome, isolate 16125	GCF_000382985.1	ASM38298v1	116	58	58	131	62	29	73	108	86	9	58	67
NC_020568.1	Staphylococcus aureus subsp. aureus ST228 complete genome, isolate 18583	GCF_000383005.1	ASM38300v1	117	56	40	2	59	95	6	62	96	121	7	82
NC_020529.1	Staphylococcus aureus subsp. aureus ST228 complete genome, isolate 10388	GCF_000967325.1	ASM96732v1	118	54	2	15	139	42	39	123	17	97	108	72
NC_020564.1	Staphylococcus aureus subsp. aureus ST228 complete genome, isolate 10497	GCF_000967345.1	ASM96734v1	119	52	129	74	132	67	115	92	48	14	122	9
NC_020532.1	Staphylococcus aureus subsp. aureus ST228 complete genome, isolate 15532	GCF_000967365.1	ASM96736v1	120	50	111	88	118	108	130	72	57	139	91	122
NC_020536.1	Staphylococcus aureus subsp. aureus ST228 complete genome, isolate 18341	GCF_000967385.1	ASM96738v1	121	48	35	119	86	33	100	121	65	68	126	29
NC_020537.1	Staphylococcus aureus subsp. aureus ST228 complete genome, isolate 18412	GCF_000967405.1	ASM96740v1	122	46	87	43	81	113	36	83	73	105	17	41
NC_007622.1	Staphylococcus aureus RF122 complete genome	GCF_000009005.1	ASM900v1	123	44	69	58	26	83	59	107	143	4	36	77
NC_002745.2	Staphylococcus aureus subsp. aureus N315 DNA, complete genome	GCF_000009645.1	ASM964v1	124	42	17	138	133	144	103	73	107	67	18	12
NC_002758.2	Staphylococcus aureus subsp. aureus Mu50 DNA, complete genome	GCF_000009665.1	ASM966v1	125	40	65	64	108	15	54	113	114	108	12	95
NC_009782.1	Staphylococcus aureus subsp. aureus Mu3 DNA, complete genome	GCF_000010445.1	ASM1044v1	126	38	84	117	50	101	44	114	81	61	75	128
NC_017331.1	Staphylococcus aureus subsp. aureus TW20, complete genome	GCF_000027045.1	ASM2704v1	127	36	91	41	75	111	75	120	106	39	87	15
NC_022113.1	Staphylococcus aureus subsp. aureus 55/2053, complete genome	GCF_000160335.2	ASM16033v2	128	34	29	87	70	87	94	1	40	92	106	14
NC_017347.1	Staphylococcus aureus subsp. aureus T0131, complete genome	GCF_000204665.1	ASM20466v1	129	32	114	120	98	10	52	82	77	84	92	140
NC_021670.1	Staphylococcus aureus Bmb9393, complete genome	GCF_000418345.1	ASM41834v1	130	30	96	144	32	103	51	4	85	21	130	141
NC_022222.1	Staphylococcus aureus subsp. aureus 6850, complete genome	GCF_000462955.1	ASM46295v1	131	28	100	29	91	69	77	52	9	2	124	69
NC_022604.1	Staphylococcus aureus subsp. aureus Z172, complete genome	GCF_000485885.1	ASM48588v1	132	26	136	69	120	91	133	131	117	132	107	8
NZ_CP009681.1	Staphylococcus aureus subsp. aureus strain Gv69, complete genome	GCF_000769575.1	ASM76957v1	133	24	72	20	106	141	132	89	83	94	83	32
NZ_LN626917.1	Staphylococcus aureus genome assembly Staphylococcus_aureus_ILRI_Eymole1/1, chromosome : I	GCF_000953255.1	Staphylococcus_aureus_Sa_ILRI_217	134	22	108	89	127	43	113	106	87	29	45	24
NZ_CP011147.1	Staphylococcus aureus strain FCFHV36, complete genome	GCF_000969225.1	ASM96922v1	135	20	127	112	20	109	105	84	131	111	47	127
NZ_CP013137.1	Staphylococcus aureus strain XQ, complete genome	GCF_001444345.1	ASM144434v1	136	18	53	66	61	119	11	48	116	13	29	71
NZ_CP009828.1	Staphylococcus aureus strain MS4, complete genome	GCF_001456215.1	ASM145621v1	137	16	133	44	16	84	64	103	113	49	1	109
NZ_CP015173.1	Staphylococcus aureus strain RIVM6519, complete genome	GCF_001618305.1	ASM161830v1	138	14	98	34	10	133	121	135	100	93	125	25
NZ_CP011685.1	Staphylococcus aureus strain ZJ5499, complete genome	GCF_001640885.1	ASM164088v1	139	12	119	35	1	53	33	44	64	17	33	112
NZ_CP013953.1	Staphylococcus aureus strain NCCP14558, complete genome	GCF_001640905.1	ASM164090v1	140	10	120	12	11	117	1	16	128	101	123	42
NZ_CP013955.1	Staphylococcus aureus strain NCCP14562, complete genome	GCF_001640925.1	ASM164092v1	141	8	132	65	17	12	76	126	74	26	2	16
NZ_CP013957.1	Staphylococcus aureus strain V521, complete genome	GCF_001641025.1	ASM164102v1	142	6	59	30	36	18	32	54	118	31	9	46
NZ_CP012692.1	Staphylococcus aureus strain FORC_027, complete genome	GCF_001725965.1	ASM172596v1	143	4	144	123	130	131	66	101	12	114	3	27
NZ_LN854556.1	Staphylococcus aureus strain BB155 genome assembly, chromosome: 1	GCF_900004855.1	BB155	144	2	7	84	122	4	22	71	135	127	80	19

## Sheet: E. coli dataset
Accession number	Description	Assembly Accession	ASM Name	Similarity order	Dissimilarity order	Random sort orders
						1	2	3	4	5	6	7	8	9	10
NZ_CP009859.1	Escherichia coli strain ECONIH1, complete genome	GCF_000784925.1	ASM78492v1	1	1	207	111	45	179	166	34	78	58	15	88
NZ_CP015241.1	Escherichia coli strain 2013C-4465, complete genome	GCF_001644745.1	ASM164474v1	2	3	154	182	54	79	118	158	72	3	176	30
NZ_CP008957.1	Escherichia coli O157:H7 str. EDL933, complete genome	GCF_000732965.1	ASM73296v1	3	5	158	27	152	97	134	89	110	158	161	118
NZ_CP016358.1	Escherichia coli strain K-15KW01, complete genome	GCF_001683435.1	ASM168343v1	4	7	73	38	42	123	27	85	32	138	139	42
NC_017656.1	Escherichia coli O55:H7 str. RM12579, complete genome	GCF_000245515.1	ASM24551v1	5	9	72	76	187	100	40	7	107	74	174	23
NZ_CP015831.1	Escherichia coli O157 strain 644-PT8, complete genome	GCF_001650295.1	ASM165029v1	6	11	98	95	7	27	173	83	73	15	19	15
NZ_CP008805.1	Escherichia coli O157:H7 str. SS17, complete genome	GCF_000730345.1	ASM73034v1	7	13	145	44	103	66	13	44	178	10	110	20
NC_013008.1	Escherichia coli O157:H7 str. TW14359, complete genome	GCF_000022225.1	ASM2222v1	8	15	133	163	170	177	90	183	131	190	23	184
NC_011353.1	Escherichia coli O157:H7 str. EC4115, complete genome	GCF_000021125.1	ASM2112v1	9	17	153	29	36	96	111	25	207	67	48	201
NZ_CP010304.1	Escherichia coli O157:H7 str. SS52, complete genome	GCF_000803705.1	ASM80370v1	10	19	6	122	56	14	44	194	74	101	49	18
NZ_CP017249.1	Escherichia coli strain NADC 5570/86-24/6565 isolate mutant, complete genome	GCF_001806265.1	ASM180626v1	11	21	119	49	104	85	204	91	202	116	111	196
NZ_CP017251.1	Escherichia coli strain NADC 5570/86-24/6564, complete sequence	GCF_001806285.1	ASM180628v1	12	23	77	168	113	139	1	47	151	191	24	181
NC_017906.1	Escherichia coli Xuzhou21, complete genome	GCF_000262125.1	ASM26212v1	13	25	2	148	37	28	38	187	103	203	51	135
NZ_CP014314.1	Escherichia coli O157:H7 strain JEONG-1266, complete genome	GCF_001558995.2	ASM155899v2	14	27	87	12	137	167	107	45	144	7	186	62
NZ_CP015846.1	Escherichia coli O157:H7 strain FRIK2069, complete genome	GCF_001651925.1	ASM165192v1	15	29	130	101	191	15	128	190	192	54	132	81
NC_013941.1	Escherichia coli O55:H7 str. CB9615, complete genome	GCF_000025165.1	ASM2516v1	16	31	110	196	21	92	76	180	148	24	172	205
NC_002695.1	Escherichia coli O157:H7 str. Sakai, complete genome	GCF_000008865.1	ASM886v1	17	33	161	53	101	16	124	35	84	25	107	19
NZ_CP015842.1	Escherichia coli O157:H7 strain FRIK2533, complete genome	GCF_001651945.1	ASM165194v1	18	35	202	79	100	20	58	197	170	62	10	32
NZ_CP014667.1	Escherichia coli strain ECONIH2, complete genome	GCF_001675145.1	ASM167514v1	19	37	24	107	164	175	26	206	179	6	152	96
NZ_CP015843.1	Escherichia coli O157:H7 strain FRIK2455, complete genome	GCF_001651965.1	ASM165196v1	20	39	4	19	153	81	116	169	1	50	130	26
NC_004431.1	Escherichia coli CFT073, complete genome	GCF_000007445.1	ASM744v1	21	41	15	65	188	3	135	139	46	95	33	58
NZ_CP014670.1	Escherichia coli strain CFSAN004177, complete genome	GCF_001721205.1	ASM172120v1	22	43	142	3	141	55	171	199	106	38	85	195
NC_010498.1	Escherichia coli SMS-3-5, complete genome	GCF_000019645.1	ASM1964v1	23	45	47	167	201	163	29	167	197	89	82	115
NZ_CP015834.1	Escherichia coli strain MS6198, complete genome	GCF_001721525.1	ASM172152v1	24	47	199	97	47	117	139	135	49	12	165	47
NZ_CP015023.1	Escherichia coli strain SRCC 1675, complete genome	GCF_001612495.1	ASM161249v1	25	49	10	47	78	40	4	141	2	90	169	55
NZ_CP017434.1	Escherichia coli O157:H7 strain 1130, complete genome	GCF_001753445.1	ASM175344v1	26	51	113	130	194	18	181	104	93	85	148	71
NZ_CP017444.1	Escherichia coli O157:H7 strain 8368, complete genome	GCF_001753485.1	ASM175348v1	27	53	162	161	28	10	110	161	141	118	101	35
NZ_CP017438.1	Escherichia coli O157:H7 strain 2159, complete genome	GCF_001753505.1	ASM175350v1	28	55	206	21	49	9	188	33	30	110	37	178
NZ_CP017446.1	Escherichia coli O157:H7 strain 9234, complete genome	GCF_001753525.1	ASM175352v1	29	57	39	86	50	194	97	156	109	21	96	90
NZ_CP017436.1	Escherichia coli O157:H7 strain 2149, complete genome	GCF_001753465.1	ASM175346v1	30	59	195	190	98	44	22	130	130	161	65	67
NZ_CP017440.1	Escherichia coli O157:H7 strain 3384, complete genome	GCF_001753545.1	ASM175354v1	31	61	175	25	155	161	122	192	14	162	153	180
NZ_CP017442.1	Escherichia coli O157:H7 strain 4276, complete genome	GCF_001753565.1	ASM175356v1	32	63	122	46	108	127	41	164	70	120	144	193
NZ_CP016625.1	Escherichia coli O157:H7 strain FRIK944, complete genome	GCF_001695515.1	ASM169551v1	33	65	97	120	25	143	70	26	121	176	193	167
NZ_CP014583.1	Escherichia coli strain CFSAN004176, complete genome	GCF_001721225.1	ASM172122v1	34	67	21	119	74	109	16	57	15	144	177	43
NC_017646.1	Escherichia coli O7:K1 str. CE10, complete genome	GCF_000227625.1	ASM22762v1	35	69	66	88	175	7	137	14	5	14	71	48
NZ_CP012802.1	Escherichia coli O157:H7 strain WS4202, complete genome	GCF_001307215.1	ASM130721v1	36	71	186	121	182	36	154	92	26	102	200	56
NZ_CP017669.1	Escherichia coli strain PA20, complete genome	GCF_001865295.1	ASM186529v1	37	73	181	106	140	46	62	115	37	97	78	148
NC_017626.1	Escherichia coli 042 complete genome	GCF_000027125.1	ASM2712v1	38	75	26	133	117	95	35	134	113	107	117	105
NZ_CP007799.1	Escherichia coli Nissle 1917, complete genome	GCF_000714595.1	ASM71459v1	39	77	134	180	111	145	96	184	81	93	17	192
NZ_CP015020.1	Escherichia coli strain 28RC1, complete genome	GCF_001612475.1	ASM161247v1	40	79	171	174	120	190	93	150	186	151	108	166
NZ_CP015229.1	Escherichia coli strain 06-00048, complete genome	GCF_001677475.1	ASM167747v1	41	81	37	139	20	146	17	27	187	112	86	119
NC_008563.1	Escherichia coli APEC O1, complete genome	GCF_000014845.1	ASM1484v1	42	83	129	166	148	110	202	95	194	189	135	49
NZ_CP015832.1	Escherichia coli O157 strain 180-PT54, complete genome	GCF_001650275.1	ASM165027v1	43	85	157	113	86	207	174	122	123	51	204	188
NZ_CP016497.1	Escherichia coli strain UPEC 26-1, complete genome	GCF_001693315.1	ASM169331v1	44	87	49	84	161	148	64	43	180	180	197	204
NZ_CP008697.1	Escherichia coli strain ST648, complete genome	GCF_001485455.1	ASM148545v1	45	89	182	186	73	126	113	38	62	77	30	45
NC_008253.1	Escherichia coli 536, complete genome	GCF_000013305.1	ASM1330v1	46	91	117	45	2	138	60	88	90	174	184	168
NZ_CP009072.1	Escherichia coli ATCC 25922, complete genome	GCF_000743255.1	ASM74325v1	47	93	41	100	99	58	19	163	16	166	8	2
NC_013364.1	Escherichia coli O111:H- str. 11128 DNA, complete genome	GCF_000010765.1	ASM1076v1	48	95	88	177	48	201	75	170	42	43	2	136
NC_017651.1	Escherichia coli str. 'clone D i2', complete genome	GCF_000233875.1	ASM23387v1	49	97	193	132	163	6	21	195	166	35	66	69
NC_017652.1	Escherichia coli str. 'clone D i14', complete genome	GCF_000233895.1	ASM23389v1	50	99	42	83	61	59	73	5	168	56	18	84
NZ_CP007592.1	Escherichia coli O157:H16 strain Santai, complete genome	GCF_000827105.1	ASM82710v1	51	101	173	162	67	77	197	29	51	80	191	41
NC_017631.1	Escherichia coli ABU 83972, complete genome	GCF_000148365.1	ASM14836v1	52	103	92	136	189	22	39	159	63	139	158	16
NC_011601.1	Escherichia coli 0127:H6 E2348/69 complete genome, strain E2348/69	GCF_000026545.1	ASM2654v1	53	105	80	169	9	204	141	94	54	69	75	46
NZ_CP013112.1	Escherichia coli strain YD786, complete genome	GCF_001442495.1	ASM144249v1	54	107	5	184	173	52	50	72	127	136	93	137
NZ_CP012693.1	Escherichia coli strain FORC_028, complete genome	GCF_001721125.1	ASM172112v1	55	109	185	66	91	23	184	181	85	48	25	111
NC_007946.1	Escherichia coli UTI89, complete genome	GCF_000013265.1	ASM1326v1	56	111	143	89	18	124	82	36	69	167	180	5
NC_013361.1	Escherichia coli O26:H11 str. 11368 DNA, complete genome	GCF_000091005.1	ASM9100v1	57	113	27	104	97	41	120	56	189	165	32	74
NC_013353.1	Escherichia coli O103:H2 str. 12009 DNA, complete genome	GCF_000010745.1	ASM1074v1	58	115	189	143	46	48	101	31	64	131	41	126
NC_009801.1	Escherichia coli E24377A, complete genome	GCF_000017745.1	ASM1774v1	59	117	198	203	3	21	164	116	139	64	136	73
NZ_CP014495.1	Escherichia coli strain SaT040, complete geome	GCF_001566615.1	ASM156661v1	60	119	59	205	138	61	176	51	126	47	179	112
NZ_CP006027.1	Escherichia coli O145:H28 str. RM13514, complete genome	GCF_000520035.1	ASM52003v1	61	121	174	125	34	135	143	12	114	70	54	140
NZ_CP007136.1	Escherichia coli O145:H28 str. RM12581, complete genome	GCF_000671295.1	ASM67129v1	62	123	118	128	195	45	37	60	96	141	3	132
NZ_CP007392.1	Escherichia coli strain ST2747, complete genome	GCF_000599665.1	ASM59966v1	63	125	54	37	27	56	148	82	152	135	38	97
NZ_CP007149.1	Escherichia coli RS218, complete genome	GCF_000800845.1	ASM80084v2	64	127	126	193	196	26	2	182	201	49	72	191
NC_011750.1	Escherichia coli IAI39 chromosome, complete genome	GCF_000026345.1	ASM2634v1	65	129	7	35	190	107	99	143	3	68	189	139
NZ_CP006262.1	Escherichia coli O145:H28 str. RM13516, complete genome	GCF_000520055.1	ASM52005v1	66	131	114	28	53	12	177	140	82	45	155	176
NZ_CP007133.1	Escherichia coli O145:H28 str. RM12761, complete genome	GCF_000662395.1	ASM66239v1	67	133	205	151	23	51	23	58	169	177	27	154
NZ_CP007393.1	Escherichia coli strain ST2747, complete genome	GCF_000599685.1	ASM59968v1	68	135	155	98	90	129	192	78	61	140	31	59
NC_011748.1	Escherichia coli 55989 chromosome, complete genome	GCF_000026245.1	ASM2624v1	69	137	163	200	124	67	67	178	161	2	87	158
NZ_CP012625.1	Escherichia coli strain SF-468, complete genome	GCF_001280345.1	ASM128034v1	70	139	166	197	178	72	72	39	108	91	104	116
NZ_CP015228.1	Escherichia coli strain 09-00049, complete genome	GCF_001677495.1	ASM167749v1	71	141	38	63	59	5	178	111	12	98	175	202
NZ_CP016007.1	Escherichia coli strain NGF1, complete genome	GCF_001660585.1	ASM166058v1	72	143	30	150	122	115	170	136	80	202	141	76
NZ_CP005930.1	Escherichia coli APEC IMT5155, complete genome	GCF_000813165.1	ASM81316v1	73	145	85	152	75	112	53	77	116	30	14	72
NZ_CP012631.1	Escherichia coli strain SF-173, complete genome	GCF_001280405.1	ASM128040v1	74	147	197	67	10	37	10	114	171	20	203	200
NZ_CP012635.1	Escherichia coli strain SF-088, complete genome	GCF_001280325.1	ASM128032v1	75	149	51	41	133	189	89	173	98	207	98	64
NZ_CP012633.1	Escherichia coli strain SF-166, complete genome	GCF_001280385.1	ASM128038v1	76	151	70	18	60	13	112	137	150	125	91	110
NC_017632.1	Escherichia coli UM146, complete genome	GCF_000148605.1	ASM14860v1	77	153	128	5	70	137	61	46	75	128	11	147
NZ_CP016546.1	Escherichia coli strain O177:H21, complete genome	GCF_001693635.1	ASM169363v1	78	155	16	1	135	160	95	198	143	63	59	87
NZ_CP013029.1	Escherichia coli strain 2012C-4227, complete genome	GCF_001420935.1	ASM142093v1	79	157	102	2	126	114	33	63	60	149	9	8
NC_017628.1	Escherichia coli IHE3034, complete genome	GCF_000025745.1	ASM2574v1	80	159	25	54	149	193	131	133	45	111	145	53
NC_017634.1	Escherichia coli O83:H1 str. NRG 857C chromosome, complete genome	GCF_000183345.1	ASM18334v1	81	161	204	52	177	172	24	204	21	65	57	127
NZ_CP014488.1	Escherichia coli strain G749, complete genome	GCF_001566635.1	ASM156663v1	82	163	100	99	38	118	18	6	149	196	102	153
NZ_LT601384.1	Escherichia coli isolate NCTC86EC genome assembly, chromosome: I	GCF_900092615.1	PRJEB14041	83	165	96	34	114	128	157	107	4	32	100	186
NC_011993.1	Escherichia coli LF82 chromosome, complete sequence	GCF_000284495.1	ASM28449v1	84	167	192	82	106	103	127	129	91	133	60	38
NC_020163.1	Escherichia coli APEC O78, complete genome	GCF_000332755.1	ASM33275v1	85	169	160	144	87	31	169	131	29	81	121	85
NZ_CP007442.1	Escherichia coli ACN001, complete genome	GCF_001051135.1	ASM105113v1	86	171	106	135	144	181	6	117	35	82	115	57
NZ_CP009106.2	Escherichia coli strain 94-3024, complete genome	GCF_000801185.2	ASM80118v2	87	173	89	36	79	142	105	40	43	137	88	131
NZ_CP007491.1	Escherichia coli strain ACN002, complete genome	GCF_001515725.1	ASM151572v1	88	175	167	13	77	199	115	152	92	27	138	130
NZ_CP014522.1	Escherichia coli strain ZH063, complete genome	GCF_001577325.1	ASM157732v1	89	177	19	138	181	196	121	21	7	42	167	65
NZ_CP006632.1	Escherichia coli PCN033, complete genome	GCF_000219515.2	ASM21951v3	90	179	187	195	32	75	149	138	165	34	147	4
NZ_HF572917.1	Escherichia coli HUSEC2011 complete genome	GCF_000967155.2	HUSEC2011CHR1	91	181	180	11	69	120	51	123	34	44	105	161
NC_017641.1	Escherichia coli UMNK88, complete genome	GCF_000212715.2	ASM21271v2	92	183	60	183	66	63	66	165	79	185	58	37
NC_018661.1	Escherichia coli O104:H4 str. 2009EL-2071, complete genome	GCF_000299475.1	ASM29947v1	93	185	50	85	44	159	46	18	181	109	160	173
NZ_CP011331.1	Escherichia coli O104:H4 str. C227-11, complete genome	GCF_000986765.1	ASM98676v1	94	187	28	140	33	106	20	20	48	115	12	151
NC_018658.1	Escherichia coli O104:H4 str. 2011C-3493 chromosome, complete genome	GCF_000299455.1	ASM29945v1	95	189	14	145	89	198	100	119	157	92	123	101
NZ_CP015069.1	Escherichia coli strain Ecol_743, complete genome	GCF_001618325.1	ASM161832v1	96	191	64	78	52	24	68	13	174	28	89	7
NZ_CP009166.1	Escherichia coli 1303, complete genome	GCF_000829985.1	ASM82998v1	97	193	200	43	68	153	91	80	125	84	92	175
NZ_CP015076.1	Escherichia coli strain Ecol_448, complete genome	GCF_001618365.1	ASM161836v1	98	195	33	61	51	49	163	70	134	123	119	109
NZ_CP013663.1	Escherichia coli strain GB089, complete genome	GCF_001678965.1	ASM167896v1	99	197	12	126	65	69	207	37	57	23	143	17
NZ_CP015159.1	Escherichia coli strain Eco889, complete genome	GCF_001663475.1	ASM166347v1	100	199	43	179	116	144	87	145	104	178	109	10
NC_017633.1	Escherichia coli ETEC H10407, complete genome	GCF_000210475.1	ASM21047v1	101	201	169	93	166	54	106	118	175	153	84	78
NZ_CP007594.1	Escherichia coli strain SEC470, complete genome	GCF_000987875.1	ASM98787v1	102	203	120	10	143	132	28	19	162	194	113	25
NZ_HG941718.1	Escherichia coli ST131 strain EC958 chromosome, complete genome	GCF_000285655.3	EC958.v1	103	205	68	187	174	188	185	61	160	179	68	155
NC_018650.1	Escherichia coli O104:H4 str. 2009EL-2050, complete genome	GCF_000299255.1	ASM29925v1	104	207	125	7	85	8	150	201	97	206	77	114
NZ_CP011061.1	Escherichia coli str. Sanji, complete genome	GCF_001610755.1	ASM161075v1	105	206	9	48	200	39	151	109	11	104	190	144
NZ_CP013662.1	Escherichia coli strain 08-00022, complete genome	GCF_001677515.1	ASM167751v1	106	204	67	202	41	169	172	67	142	37	79	100
NZ_CP015995.1	Escherichia coli strain S51, complete genome	GCF_001660565.1	ASM166056v1	107	202	140	26	159	149	133	160	146	152	34	21
NC_013654.1	Escherichia coli SE15 DNA, complete genome	GCF_000010485.1	ASM1048v1	108	200	144	90	118	4	144	106	124	5	40	197
NZ_CP010876.1	Escherichia coli strain MNCRE44, complete genome	GCF_000931565.1	ASM93156v1	109	198	132	185	11	173	86	151	58	205	83	107
NZ_CP013025.1	Escherichia coli strain 2009C-3133, complete genome	GCF_001420955.1	ASM142095v1	110	196	164	81	107	86	132	142	25	57	195	89
NZ_CP013835.1	Escherichia coli strain JJ2434, complete genome	GCF_001513635.1	ASM151363v1	111	194	56	4	205	166	9	101	17	156	206	31
NZ_CP013658.1	Escherichia coli strain uk_P46212, complete sequence	GCF_001469815.1	ASM146981v1	112	192	52	171	6	192	55	202	100	121	52	150
NZ_CP011416.1	Escherichia coli strain CFSAN029787, complete genome	GCF_001007915.1	ASM100791v1	113	190	99	102	160	182	160	155	76	29	6	121
NZ_CP015138.1	Escherichia coli strain Ecol_732, complete genome	GCF_001617565.1	ASM161756v1	114	188	86	30	13	98	205	121	65	46	50	75
NZ_CP009104.1	Escherichia coli strain RM9387, complete genome	GCF_000801165.1	ASM80116v1	115	186	11	108	17	2	12	102	36	19	95	6
NZ_CP014316.1	Escherichia coli JJ1887, complete genome	GCF_001593565.1	ASM159356v1	116	184	146	188	185	122	5	207	55	127	55	120
NZ_CP015074.2	Escherichia coli strain Ecol_745, complete genome	GCF_001618345.2	ASM161834v2	117	182	17	70	96	34	36	17	129	88	39	156
NZ_CP013190.1	Escherichia coli strain FORC_031, complete genome	GCF_001750845.1	ASM175084v1	118	180	150	8	146	158	182	53	205	99	20	123
NZ_CP016628.1	Escherichia coli strain FORC_041, complete genome	GCF_001886935.1	ASM188693v1	119	178	141	115	4	180	7	147	176	181	26	164
NZ_CP014497.1	Escherichia coli strain ZH193, complete genome	GCF_001566675.1	ASM156667v1	120	176	34	124	193	29	117	16	190	4	162	183
NZ_CP007394.1	Escherichia coli strain ST2747, complete genome	GCF_000599705.1	ASM59970v1	121	174	62	159	186	184	54	100	77	53	126	99
NC_022648.1	Escherichia coli JJ1886, complete genome	GCF_000493755.1	ASM49375v1	122	172	109	158	63	62	88	148	31	17	4	141
NZ_CP008801.1	Escherichia coli KLY, complete genome	GCF_000725305.1	ASM72530v1	123	170	22	6	92	30	187	120	28	172	134	86
NZ_CP010315.1	Escherichia coli strain 789, complete genome	GCF_000819645.1	ASM81964v1	124	168	63	129	94	57	175	125	40	39	120	203
NZ_CP011495.1	Escherichia coli strain NCM3722, complete genome	GCF_001043215.1	ASM104321v1	125	166	115	64	109	191	159	66	132	188	21	51
NZ_CP014492.1	Escherichia coli strain MVAST0167, complete genome	GCF_001566655.1	ASM156665v1	126	164	147	198	81	151	183	28	158	31	70	138
NZ_CP013031.1	Escherichia coli strain H1827/12, complete genome	GCF_001678925.1	ASM167892v1	127	162	44	173	204	162	138	2	59	36	163	124
NZ_CP010344.1	Escherichia coli ECC-1470, complete genome	GCF_000831565.1	ASM83156v1	128	160	76	172	184	152	198	98	44	117	129	44
NZ_CP011018.1	Escherichia coli strain CI5, complete genome	GCF_000971615.1	ASM97161v1	129	158	81	123	102	121	179	149	156	145	196	1
NZ_CP014348.1	Escherichia coli str. K-12 substr. MG1655 strain JW5437-1, complete genome	GCF_001566335.1	ASM156633v1	130	156	71	74	202	156	130	188	183	200	94	142
NZ_CP015912.1	Escherichia coli strain 210205630, complete genome	GCF_001679985.1	ASM167998v1	131	154	116	73	19	116	161	162	199	119	168	194
NZ_CP014270.1	Escherichia coli K-12 strain DHB4, complete genome	GCF_001559655.1	ASM155965v1	132	152	93	77	156	70	81	79	83	155	43	13
NC_011415.1	Escherichia coli SE11 DNA, complete genome	GCF_000010385.1	ASM1038v1	133	150	127	31	83	171	59	50	18	40	47	91
NC_012967.1	Escherichia coli B str. REL606, complete genome	GCF_000017985.1	ASM1798v1	134	148	136	160	197	140	140	84	164	147	36	174
NZ_CP010445.1	Escherichia coli K-12 strain ER3435, complete genome	GCF_000974885.1	ASM97488v1	135	146	31	80	151	131	196	189	13	143	146	82
NZ_CP011324.1	Escherichia coli strain SQ2203, complete genome	GCF_000988465.1	ASM98846v1	136	144	29	59	147	84	126	171	102	41	63	66
NZ_CP011321.1	Escherichia coli strain SQ88, complete genome	GCF_000988385.1	ASM98838v1	137	142	83	42	142	202	199	75	182	163	137	198
NZ_CP013831.1	Escherichia coli strain CD306, complete genome	GCF_001513615.1	ASM151361v1	138	140	172	62	199	78	195	179	119	18	149	34
NZ_CP014225.1	Escherichia coli str. K-12 substr. MG1655, complete genome	GCF_001544635.1	ASM154463v1	139	138	123	192	71	35	189	112	128	16	164	61
NC_010473.1	Escherichia coli str. K12 substr. DH10B, complete genome	GCF_000019425.1	ASM1942v1	140	136	165	175	171	80	125	64	86	129	142	106
NZ_CP009273.1	Escherichia coli BW25113, complete genome	GCF_000750555.1	ASM75055v1	141	134	23	118	105	17	147	127	137	75	118	146
NZ_CP011134.1	Escherichia coli VR50, complete genome	GCF_000968515.1	ASM96851v1	142	132	82	58	123	130	108	157	188	22	35	171
NZ_CP010442.1	Escherichia coli K-12 strain ER3466, complete genome	GCF_000974575.1	ASM97457v1	143	130	137	69	132	203	119	3	56	106	205	9
NC_011741.1	Escherichia coli IAI1 chromosome, complete genome	GCF_000026265.1	ASM2626v1	144	128	36	71	12	60	52	154	68	159	192	79
NZ_CP011320.1	Escherichia coli strain SQ37, complete genome	GCF_000988355.1	ASM98835v1	145	126	95	14	198	111	42	11	117	175	124	95
NZ_CP017100.1	Escherichia coli strain K-12 NEB 5-alpha, complete genome	GCF_001723505.1	ASM172350v1	146	124	108	50	158	65	94	186	135	52	188	113
NC_000913.3	Escherichia coli str. K-12 substr. MG1655, complete genome	GCF_000005845.2	ASM584v2	147	122	40	60	39	74	78	68	38	9	181	50
NC_017635.1	Escherichia coli W, complete genome	GCF_000184185.1	ASM18418v1	148	120	201	194	35	157	193	86	115	11	150	179
NZ_CP010438.1	Escherichia coli K-12 strain ER3454, complete genome	GCF_000974405.1	ASM97440v1	149	118	121	22	16	113	156	41	67	195	178	108
NZ_CP010440.1	Escherichia coli K-12 strain ER3476, complete genome	GCF_000974505.1	ASM97450v1	150	116	184	204	64	76	109	132	95	60	67	172
NZ_CP013253.1	Escherichia coli strain CQSW20, complete genome	GCF_001455385.1	ASM145538v1	151	114	45	170	129	53	56	32	204	182	112	170
NZ_CP014272.1	Escherichia coli K-12 strain C3026, complete genome	GCF_001559675.1	ASM155967v1	152	112	107	155	1	89	145	108	154	105	46	94
NC_012759.1	Escherichia coli BW2952, complete genome	GCF_000022345.1	ASM2234v1	153	110	1	147	130	105	69	42	118	83	166	93
NC_016902.1	Escherichia coli KO11, complete genome	GCF_000147855.2	ASM14785v3	154	108	57	39	82	88	152	73	138	26	42	54
NC_017664.1	Escherichia coli W, complete genome	GCF_000258145.1	ASM25814v1	155	106	90	206	157	102	186	69	20	199	28	145
NZ_CP009685.1	Escherichia coli str. K-12 substr. MG1655, complete genome	GCF_000801205.1	ASM80120v1	156	104	156	103	72	11	84	174	19	164	64	199
NZ_LM995446.1	Escherichia coli genome assembly EcRV308Chr, chromosome : 1	GCF_000952955.1	EcRV308Chr	157	102	8	114	88	83	153	71	105	1	103	133
NZ_CP012868.1	Escherichia coli str. K-12 substr. MG1655, complete genome	GCF_001308065.1	ASM130806v1	158	100	35	117	176	25	83	193	24	78	171	33
NZ_CP012869.1	Escherichia coli strain K-12 substrain MG1655_TMP32XR1, complete genome	GCF_001308125.1	ASM130812v1	159	98	13	149	14	71	162	185	196	169	80	83
NZ_CP012870.1	Escherichia coli strain K-12 substrain MG1655_TMP32XR2, complete genome	GCF_001308165.1	ASM130816v1	160	96	74	201	93	141	165	4	133	173	140	14
NC_007779.1	Escherichia coli str. K-12 substr. W3110 DNA, complete genome	GCF_000010245.2	ASM1024v1	161	94	53	40	145	200	74	128	22	154	1	129
NZ_CP010816.1	Escherichia coli strain BL21 (TaKaRa), complete genome	GCF_000833145.1	ASM83314v1	162	92	94	87	127	108	206	22	89	103	194	39
NZ_CP010439.1	Escherichia coli K-12 strain ER3440, complete genome	GCF_000974465.1	ASM97446v1	163	90	101	109	43	134	8	203	23	71	198	98
NZ_CP010441.1	Escherichia coli K-12 strain ER3445, complete genome	GCF_000974535.1	ASM97453v1	164	88	196	72	136	82	71	124	8	204	173	125
NZ_CP010443.1	Escherichia coli K-12 strain ER3446, complete genome	GCF_000974825.1	ASM97482v1	165	86	159	92	15	33	85	8	10	122	7	152
NZ_CP010444.1	Escherichia coli K-12 strain ER3475, complete genome	GCF_000974865.1	ASM97486v1	166	84	112	116	168	93	47	205	122	168	131	80
NZ_CP011342.2	Escherichia coli K-12 GM4792 Lac+, complete genome	GCF_001020945.2	ASM102094v2	167	82	131	55	76	133	203	23	71	8	97	27
NZ_CP011343.2	Escherichia coli K-12 GM4792 Lac-, complete genome	GCF_001021005.2	ASM102100v2	168	80	191	191	115	154	146	191	47	72	185	207
NZ_CP010371.1	Escherichia coli strain 6409, complete genome	GCF_000814145.2	ASM81414v2	169	78	46	91	112	174	103	15	112	55	202	60
NC_017625.1	Escherichia coli DH1, complete genome	GCF_000023365.1	ASM2336v1	170	76	194	189	5	195	11	99	173	13	187	103
NC_022364.1	Escherichia coli LY180, complete genome	GCF_000468515.1	ASM46851v1	171	74	32	96	95	170	63	176	203	96	122	77
NZ_CP009644.1	Escherichia coli ER2796, complete genome	GCF_000800215.1	ASM80021v1	172	72	152	131	84	32	180	168	177	187	106	92
NZ_CP009789.1	Escherichia coli K-12 strain ER3413, complete genome	GCF_000800765.1	ASM80076v1	173	70	177	157	134	68	79	24	120	171	170	128
NZ_LN832404.1	Escherichia coli K-12 genome assembly EcoliK12AG100, chromosome : I	GCF_000981485.1	EcoliK12AG100	174	68	104	20	167	206	45	30	147	73	90	63
NZ_CP011113.2	Escherichia coli strain RR1, complete genome	GCF_001276585.2	ASM127658v2	175	66	20	105	24	164	129	90	52	33	128	157
NZ_CP013483.1	Escherichia coli strain Y5, complete genome	GCF_001860505.1	ASM186050v1	176	64	138	15	162	155	48	52	87	94	114	190
NZ_CP018115.1	Escherichia coli strain MRSN346638, complete genome	GCF_001886555.1	ASM188655v1	177	62	149	32	203	87	34	93	140	148	183	206
NC_012892.2	Escherichia coli BL21(DE3), complete genome	GCF_000009565.1	ASM956v1	178	60	3	137	192	185	194	126	206	184	5	169
NC_009800.1	Escherichia coli HS, complete genome	GCF_000017765.1	ASM1776v1	179	58	84	134	139	205	57	97	66	124	125	29
NC_012971.2	Escherichia coli BL21(DE3), complete genome	GCF_000022665.1	ASM2266v1	180	56	151	178	80	168	167	54	184	113	29	12
NC_017638.1	Escherichia coli DH1 (ME8569) DNA, complete genome	GCF_000270105.1	ASM27010v1	181	54	170	17	22	42	200	87	27	126	76	163
NZ_CP010585.1	Escherichia coli strain C41(DE3), complete genome	GCF_000830035.1	ASM83003v1	182	52	111	24	154	125	3	9	39	142	44	22
NZ_LM993812.1	Escherichia coli genome assembly EcHMS174Chr, chromosome : 1	GCF_000953515.1	EcHMS174Chr	183	50	124	23	29	94	191	74	155	193	151	40
NZ_CP006636.1	Escherichia coli PCN061, complete genome	GCF_001029125.1	ASM102912v1	184	48	61	56	125	178	190	49	159	59	127	185
NZ_CP011938.1	Escherichia coli strain C43(DE3), complete genome	GCF_001039415.1	ASM103941v1	185	46	139	154	165	176	201	200	6	130	156	104
NZ_CP012125.1	Escherichia coli strain DH1Ec095, complete genome	GCF_001183645.1	ASM118364v1	186	44	55	142	110	104	65	48	136	76	74	182
NZ_CP012126.1	Escherichia coli strain DH1Ec104, complete genome	GCF_001183665.1	ASM118366v1	187	42	69	51	26	186	31	146	193	160	116	122
NZ_CP012127.1	Escherichia coli strain DH1Ec169, complete genome	GCF_001183685.1	ASM118368v1	188	40	148	207	179	90	14	65	185	134	81	149
NZ_CP014268.2	Escherichia coli B strain C2566, complete genome	GCF_001559615.2	ASM155961v2	189	38	188	127	207	101	123	81	167	201	61	3
NZ_CP014269.1	Escherichia coli B strain C3029, complete genome	GCF_001559635.1	ASM155963v1	190	36	91	165	30	64	32	62	41	100	157	177
NZ_CP016182.1	Escherichia coli strain EC590, complete genome	GCF_001682305.1	ASM168230v1	191	34	179	57	57	73	15	103	145	170	99	143
NZ_CP018103.1	Escherichia coli strain MRSN352231, complete genome	GCF_001886535.1	ASM188653v1	192	32	18	110	31	38	155	166	101	146	45	102
NZ_CP018121.1	Escherichia coli strain MRSN346355, complete genome	GCF_001886575.1	ASM188657v1	193	30	135	164	169	187	114	113	153	186	207	70
NZ_CP018109.1	Escherichia coli strain MRSN346595, complete genome	GCF_001886755.1	ASM188675v1	194	28	178	33	180	1	43	10	163	150	53	117
NC_010468.1	Escherichia coli ATCC 8739, complete genome	GCF_000019385.1	ASM1938v1	195	26	75	112	131	119	168	55	191	183	154	159
NC_012947.1	Escherichia coli 'BL21-Gold(DE3)pLysS AG', complete genome	GCF_000023665.1	ASM2366v1	196	24	190	153	119	197	104	105	99	192	73	11
NC_017663.1	Escherichia coli P12b, complete genome	GCF_000257275.1	ASM25727v1	197	22	78	156	183	165	158	175	111	108	201	189
NC_017660.1	Escherichia coli KO11FL, complete genome	GCF_000258025.1	ASM25802v1	198	20	65	9	128	136	92	59	50	66	22	165
NC_020518.1	Escherichia coli str. K-12 substr. MDS42 DNA, complete genome	GCF_000350185.1	ASM35018v1	199	18	176	141	121	43	49	144	172	132	13	162
NZ_HG738867.1	Escherichia coli str. K-12 substr. MC4100 complete genome	GCF_000499485.1	MYMC4100	200	16	183	199	172	183	30	172	198	197	133	160
NZ_CP007265.1	Escherichia coli strain ST540, complete genome	GCF_000597845.1	ASM59784v1	201	14	48	146	40	91	80	1	9	86	199	36
NZ_CP007390.1	Escherichia coli strain ST540, complete genome	GCF_000599625.1	ASM59962v1	202	12	103	16	150	50	25	196	53	114	182	28
NZ_CP007391.1	Escherichia coli strain ST540, complete genome	GCF_000599645.1	ASM59964v1	203	10	58	94	8	147	77	110	88	87	16	187
NZ_CP014197.1	Escherichia coli strain MRE600, complete genome	GCF_001542675.2	ASM154267v2	204	8	105	176	55	99	98	153	33	198	69	68
NZ_CP015240.1	Escherichia coli strain 2011C-3911, complete genome	GCF_001644725.1	ASM164472v1	205	6	203	181	206	150	136	177	195	61	56	24
NZ_CP016018.1	Escherichia coli strain ER1821R, complete genome	GCF_001663075.1	ASM166307v1	206	4	79	68	58	47	142	76	94	79	159	134
NZ_CP016404.1	Escherichia coli strain 210221272, complete genome	GCF_001735705.1	ASM173570v1	207	2	168	75	62	19	102	96	200	157	62	52
